# Supplementary material for: The Lipidomics of Spermatozoa and Red Blood Cells Membrane Profile of Martina Franca Donkey: Preliminary Evaluation
Source: Animals (Basel). 2022 Dec 20;13(1):8. doi: 10.3390/ani13010008 (PMC9817730; doi:10.3390/ani13010008)
Supplement: Supplementary file 1 [file animals-13-00008-s001.zip]

Archive with 1 entries (1 files):
- animals-2070208-supplementary.pdf
